# Supplementary material for: An Approach to Identifying Single-Nucleotide Mutations Using Noncovalent Associates of Gold Nanoparticles with Fluorescently Labeled Oligonucleotides
Source: Int J Mol Sci. 2024 Dec 10;25(24):13230. doi: 10.3390/ijms252413230 (PMC11675405; doi:10.3390/ijms252413230)
Supplement: Supplementary file 1 [file ijms-25-13230-s001.zip]

Archive with 1 entries (1 files):
- ijms-3273891-supplementary.pdf
